# Supplementary material for: Thalidomide Exerts Anti-Inflammatory Effects in Cutaneous Lupus by Inhibiting the IRF4/NF-ҡB and AMPK1/mTOR Pathways
Source: Biomedicines. 2021 Dec 7;9(12):1857. doi: 10.3390/biomedicines9121857 (PMC8698478; doi:10.3390/biomedicines9121857)
Supplement: Supplementary file 1 [file biomedicines-09-01857-s001.zip]

Archive with 1 entries (1 files):
- biomedicines-1452778-supplementary.pdf
